# Supplementary material for: Can Modern Molecular Modeling Methods Help Find the Area of Potential Vulnerability of Flaviviruses?
Source: Int J Mol Sci. 2022 Jul 13;23(14):7721. doi: 10.3390/ijms23147721 (PMC9316223; doi:10.3390/ijms23147721)
Supplement: Supplementary file 1 [file ijms-23-07721-s001.zip]

Archive with 1 entries (1 files):
- ijms-1790218-supplementary.pdf
